# Supplementary material for: Dairy and Plant-Based Dairy Alternative Consumption Across Food-Related Consumer Segments: Food Involvement, Sustainability Orientation, and Health-Oriented Profiling
Source: Nutrients. 2026 Jul 2;18(13):2135. doi: 10.3390/nu18132135 (PMC13364209; doi:10.3390/nu18132135)
Supplement: Supplementary file 1 [file nutrients-18-02135-s001.zip]

Archive with 1 entries (1 files):
- nutrients-4379273-supplementary.pdf
